# Supplementary material for: PredIL13: Stacking a variety of machine and deep learning methods with ESM-2 language model for identifying IL13-inducing peptides
Source: PLoS One. 2024 Aug 22;19(8):e0309078. doi: 10.1371/journal.pone.0309078 (PMC11340954; doi:10.1371/journal.pone.0309078)
Supplement: S1 Table — (XLSX) [file pone.0309078.s003.xlsx]

## Sheet: S1 Table
S1 Table. Hyperparamter tuning for ML and DL
ML/DL	Hyperparameter	Search region	Optimal value
LGBM	boosting_type		gbdt
	metrics		auc
	max_depth	[3,5,7]	5
	learning_rate	[0.01, 0.1, 0.2, 0.4]	0.2
	num_leaves	[5, 10, 20, 30]	5
	min_data_in_leaf	[10, 15, 20]	15
	min_child_samples	[5, 10, 20]	5
	num_iteration	[10, 20, 50, 100]	100
XGB	booster		gbtree
	objective		binary:logistic
	eval_metric		auc
	n_estimators	[10, 100, 500, 1000]	100
	learning_rate	[0.01, 0.1, 0.2, 0.4]	0.1
	max_depth	[2, 4, 6]	4
RF	n_estimators	[10, 100, 500,1000]	100
	max_depth	[4, 6, 8]	4
SVM	C	[1, 5, 10, 15]	1
TX	n_layers	[2, 3, 4]	3
	n_heads	[3, 4, 5, 6]	4
	learning_rate	[0.01, 0.001, 0.0001]	0.001
	batch_size	[64, 128, 256]	128
CNN	n_channel	[16, 32, 64]	32
	learning_rate	[0.01, 0.001, 0.0001]	0.001
	batch_size	[64, 128, 256]	128
BiLSTM	hidden_size	[64, 128, 256]	128
	learning_rate	[0.01, 0.001, 0.0001]	0.001
	batch_size	[64, 128, 256]	128
The hyperparameters were optimized during the training process.
