# Supplementary material for: PredIL13: Stacking a variety of machine and deep learning methods with ESM-2 language model for identifying IL13-inducing peptides
Source: PLoS One. 2024 Aug 22;19(8):e0309078. doi: 10.1371/journal.pone.0309078 (PMC11340954; doi:10.1371/journal.pone.0309078)
Supplement: S2 Table — (XLSX) [file pone.0309078.s004.xlsx]

## Sheet: LGBM
Training	Threshold	SEN	SPE	PRE	ACC	MCC	AUC	AUPRC
AAC	0.224	0.484	0.946272	0.538591	0.901404	0.449166	0.839505	0.45557
DPC	0.292	0.476	0.959593	0.592682	0.912658	0.478648	0.817649	0.470205
PAAC	0.328	0.164	0.991405	0.807681	0.911103	0.309208	0.703647	0.298786
CTDC	0.188	0.528	0.919161	0.456986	0.881204	0.419006	0.820875	0.403239
CTDT	0.084	0.452	0.940249	0.478186	0.892861	0.399457	0.819103	0.413175
CTDD	0.244	0.388	0.970782	0.637206	0.914217	0.443889	0.817259	0.460568
CKSAAP	0.292	0.476	0.959593	0.592682	0.912658	0.478648	0.817649	0.470205
GAAC	0.16	0.556	0.89552	0.39737	0.862573	0.391054	0.808255	0.37917
GDPC	0.312	0.376	0.964324	0.605505	0.907224	0.414577	0.794523	0.432583
GTPC	0.244	0.432	0.937645	0.498991	0.888576	0.39449	0.826451	0.411688
CTriad	0.26	0.216	0.967747	0.484548	0.89479	0.265281	0.678243	0.248562
BE	0.132	0.372	0.906678	0.361194	0.854796	0.275493	0.717802	0.256236
EAAC	0.16	0.448	0.893806	0.372158	0.850541	0.311954	0.765926	0.288066
AAINDEX	0.168	0.456	0.96259	0.584032	0.91343	0.4669	0.827227	0.512407
BLOSUM62	0.344	0.384	0.978957	0.770273	0.921209	0.491693	0.839918	0.534129
ZSCALE	0.192	0.488	0.935988	0.544272	0.892499	0.441712	0.819791	0.463001
ESM2	0.116	0.38	0.99011	0.823445	0.930902	0.528082	0.846927	0.561356
W2V_1	0.476	0.332	0.987962	0.796786	0.924302	0.473727	0.834811	0.516129
W2V_2	0.128	0.388	0.981512	0.717602	0.923914	0.488534	0.817548	0.506635
W2V_3	0.068	0.408	0.95916	0.643864	0.905669	0.447125	0.829021	0.502189
W2V_4	0.096	0.384	0.974651	0.710042	0.917321	0.470792	0.81951	0.499099
Test	Threshold	SEN	SPE	PRE	ACC	MCC	AUC	AUPRC
AAC	0.224	0.380952	0.950515	0.485467	0.894884	0.369951	0.826946	0.443654
DPC	0.292	0.346032	0.963574	0.544869	0.903256	0.375084	0.811449	0.438236
PAAC	0.328	0.0761905	0.991409	0.612422	0.902016	0.178222	0.661785	0.252286
CTDC	0.188	0.368254	0.927835	0.399934	0.873178	0.30468	0.768009	0.35576
CTDT	0.084	0.438095	0.936426	0.448167	0.887752	0.376824	0.790929	0.397247
CTDD	0.244	0.32381	0.972165	0.617524	0.908837	0.387748	0.816184	0.472359
CKSAAP	0.292	0.346032	0.963574	0.544869	0.903256	0.375084	0.811449	0.438236
GAAC	0.16	0.438095	0.898625	0.329814	0.853643	0.295699	0.760637	0.332754
GDPC	0.312	0.253968	0.965979	0.482819	0.896434	0.289605	0.75852	0.380102
GTPC	0.244	0.346032	0.940206	0.443865	0.882171	0.318657	0.762499	0.409169
CTriad	0.26	0.136508	0.96701	0.394485	0.885891	0.160687	0.672012	0.232598
BE	0.132	0.31746	0.91134	0.328541	0.853333	0.230818	0.729777	0.29415
EAAC	0.16	0.371429	0.894502	0.296504	0.843411	0.237284	0.72583	0.273929
AAINDEX	0.168	0.447619	0.95945	0.583014	0.909457	0.456147	0.820515	0.53126
BLOSUM62	0.344	0.326984	0.980412	0.698333	0.916589	0.429636	0.823447	0.544112
ZSCALE	0.192	0.447619	0.94811	0.561366	0.899225	0.435643	0.799378	0.51794
ESM2	0.116	0.285714	0.989003	0.796274	0.92031	0.437746	0.842612	0.573008
W2V_1	0.476	0.301587	0.993471	0.871739	0.925891	0.478903	0.848661	0.581885
W2V_2	0.128	0.346032	0.980069	0.719595	0.91814	0.450329	0.841583	0.55589
W2V_3	0.068	0.365079	0.960137	0.577545	0.902016	0.394641	0.826125	0.499208
W2V_4	0.096	0.307937	0.979038	0.639437	0.913488	0.396597	0.81788	0.489472

## Sheet: XGB
Training	Threshold	SEN	SPE	PRE	ACC	MCC	AUC	AUPRC
AAC	0.196	0.304	0.972913	0.57532	0.907998	0.368569	0.778855	0.367859
DPC	0.148	0.12	0.990545	0.486389	0.906058	0.210199	0.582932	0.199107
PAAC	0.208	0.156	0.964733	0.612077	0.886249	0.225973	0.625265	0.228792
CTDC	0.108	0.548	0.862001	0.305278	0.831526	0.320707	0.760786	0.300629
CTDT	0.112	0.564	0.86456	0.31841	0.835392	0.336983	0.771939	0.308009
CTDD	0.196	0.348	0.949682	0.582364	0.891294	0.373191	0.785228	0.406935
CKSAAP	0.148	0.12	0.990545	0.486389	0.906058	0.210199	0.582932	0.199107
GAAC	0.18	0.404	0.913583	0.525735	0.864126	0.336549	0.762585	0.32517
GDPC	0.16	0.34	0.951832	0.517708	0.892461	0.345291	0.755872	0.356828
GTPC	0.12	0.44	0.853491	0.329993	0.813342	0.263058	0.718541	0.244317
CTriad	0.268	0.072	0.972043	0.733766	0.884696	0.129205	0.557995	0.141632
BE	0.12	0.212	0.95744	0.344095	0.885092	0.210554	0.591694	0.247083
EAAC	0.176	0.316	0.932513	0.469457	0.872676	0.264575	0.662426	0.261649
AAINDEX	0.236	0.388	0.976796	0.678327	0.91965	0.469233	0.791225	0.513476
BLOSUM62	0.252	0.356	0.981085	0.692173	0.920421	0.456186	0.785603	0.481731
ZSCALE	0.156	0.396	0.92606	0.434262	0.874616	0.329494	0.742648	0.34931
ESM2	0.3	0.316	0.989682	0.792159	0.924303	0.465356	0.797936	0.494313
W2V_1	0.292	0.312	0.981942	0.764113	0.916926	0.434267	0.800311	0.493611
W2V_2	0.26	0.348	0.984954	0.726689	0.923139	0.465742	0.786526	0.49526
W2V_3	0.236	0.408	0.961783	0.699243	0.908024	0.464945	0.781399	0.479263
W2V_4	0.212	0.428	0.961342	0.66746	0.909572	0.473376	0.788156	0.498274
Test	Threshold	SEN	SPE	PRE	ACC	MCC	AUC	AUPRC
AAC	0.196	0.257143	0.964605	0.488645	0.895504	0.293708	0.781626	0.348018
DPC	0.148	0.0793651	0.990378	0.545977	0.901395	0.163912	0.557904	0.268293
PAAC	0.208	0.126984	0.968041	0.541765	0.885891	0.177751	0.644611	0.220508
CTDC	0.108	0.425397	0.860825	0.253994	0.818295	0.229581	0.731141	0.225022
CTDT	0.112	0.495238	0.847079	0.264176	0.812713	0.263121	0.736511	0.260299
CTDD	0.196	0.31746	0.946048	0.493011	0.884651	0.316541	0.793444	0.415125
CKSAAP	0.148	0.0793651	0.990378	0.545977	0.901395	0.163912	0.557904	0.268293
GAAC	0.18	0.279365	0.917869	0.404167	0.855504	0.216404	0.743086	0.286801
GDPC	0.16	0.279365	0.949828	0.43155	0.884341	0.270426	0.721786	0.277939
GTPC	0.12	0.371429	0.85945	0.294478	0.811783	0.21295	0.671917	0.265165
CTriad	0.268	0.0666667	0.97457	0.339535	0.885891	0.0760035	0.601383	0.17374
BE	0.12	0.244444	0.960825	0.410102	0.890853	0.260276	0.615066	0.306854
EAAC	0.176	0.244444	0.930241	0.371853	0.863256	0.197603	0.636224	0.245966
AAINDEX	0.236	0.346032	0.978694	0.669585	0.916899	0.438524	0.814831	0.551846
BLOSUM62	0.252	0.346032	0.98488	0.715989	0.922481	0.462889	0.801083	0.512351
ZSCALE	0.156	0.380952	0.928866	0.408451	0.875349	0.313746	0.744903	0.399204
ESM2	0.3	0.250794	0.990722	0.803075	0.91845	0.413299	0.826081	0.529513
W2V_1	0.292	0.288889	0.983849	0.787395	0.915969	0.423616	0.813907	0.5494
W2V_2	0.26	0.339683	0.985567	0.734353	0.922481	0.462582	0.812598	0.555854
W2V_3	0.236	0.380952	0.958763	0.650735	0.902326	0.427475	0.793831	0.500357
W2V_4	0.212	0.384127	0.953608	0.535254	0.897984	0.389405	0.788319	0.451021

## Sheet: RF
Training	Threshold	SEN	SPE	PRE	ACC	MCC	AUC	AUPRC
AAC	0.148	0.536	0.910992	0.42797	0.874607	0.403184	0.817257	0.415437
DPC	0.132	0.228	0.960874	0.519744	0.889749	0.264876	0.709885	0.2863
PAAC	0.204	0.172	0.985378	0.668889	0.906441	0.285716	0.654771	0.257677
CTDC	0.148	0.408	0.900231	0.359205	0.852468	0.29019	0.771296	0.300966
CTDT	0.136	0.512	0.861094	0.377117	0.827223	0.324175	0.77213	0.304195
CTDD	0.244	0.324	0.952263	0.528184	0.891294	0.334966	0.772021	0.369976
CKSAAP	0.132	0.228	0.960874	0.519744	0.889749	0.264876	0.709885	0.2863
GAAC	0.188	0.368	0.959168	0.549375	0.901791	0.38815	0.791862	0.374811
GDPC	0.148	0.436	0.928625	0.4211	0.880818	0.358341	0.778072	0.357964
GTPC	0.104	0.64	0.757033	0.233527	0.745687	0.269166	0.750668	0.233184
CTriad	0.144	0.136	0.980224	0.536008	0.898292	0.20749	0.601358	0.214285
BE	0.112	0.328	0.937244	0.397103	0.878112	0.284664	0.692342	0.305256
EAAC	0.164	0.312	0.93639	0.508674	0.875787	0.282375	0.708571	0.301418
AAINDEX	0.332	0.416	0.985381	0.782739	0.930127	0.532685	0.818315	0.569584
BLOSUM62	0.244	0.416	0.954846	0.585949	0.902557	0.429807	0.79166	0.444735
ZSCALE	0.168	0.428	0.911467	0.481006	0.864536	0.33992	0.766486	0.35851
ESM2	0.304	0.372	0.985386	0.788425	0.925855	0.497506	0.824758	0.534049
W2V_1	0.34	0.372	0.992263	0.845459	0.932067	0.53218	0.818822	0.559164
W2V_2	0.276	0.396	0.985817	0.757135	0.928573	0.514339	0.787393	0.5296
W2V_3	0.22	0.456	0.935923	0.520002	0.889352	0.411831	0.770463	0.430015
W2V_4	0.2	0.464	0.92603	0.540565	0.881197	0.412135	0.763443	0.414833
Test	Threshold	SEN	SPE	PRE	ACC	MCC	AUC	AUPRC
AAC	0.148	0.501587	0.902405	0.388326	0.863256	0.360695	0.810309	0.358243
DPC	0.132	0.177778	0.961856	0.404975	0.885271	0.190232	0.700731	0.267071
PAAC	0.204	0.136508	0.981787	0.574632	0.899225	0.228667	0.657525	0.258775
CTDC	0.148	0.285714	0.90756	0.284947	0.846822	0.188766	0.740583	0.23403
CTDT	0.136	0.374603	0.85567	0.279055	0.808682	0.199249	0.750554	0.251905
CTDD	0.244	0.260317	0.95189	0.4625	0.884341	0.256858	0.799045	0.376847
CKSAAP	0.132	0.177778	0.961856	0.404975	0.885271	0.190232	0.700731	0.267071
GAAC	0.188	0.247619	0.960825	0.437838	0.891163	0.267712	0.77253	0.31717
GDPC	0.148	0.403175	0.925773	0.397145	0.874729	0.32625	0.75945	0.310658
GTPC	0.104	0.479365	0.762887	0.179352	0.735194	0.163156	0.679641	0.227334
CTriad	0.144	0.120635	0.974914	0.413702	0.891473	0.159139	0.640468	0.218553
BE	0.112	0.31746	0.935739	0.360963	0.875349	0.263307	0.701819	0.31782
EAAC	0.164	0.285714	0.931959	0.463514	0.868837	0.250727	0.693089	0.296721
AAINDEX	0.332	0.371429	0.985911	0.786311	0.925891	0.500335	0.818761	0.58319
BLOSUM62	0.244	0.371429	0.958763	0.575218	0.901395	0.400989	0.792462	0.47259
ZSCALE	0.168	0.422222	0.910309	0.470134	0.862636	0.332057	0.770054	0.42207
ESM2	0.304	0.31746	0.985567	0.739136	0.92031	0.442903	0.815876	0.541962
W2V_1	0.34	0.326984	0.991409	0.807859	0.926512	0.484817	0.826207	0.581561
W2V_2	0.276	0.35873	0.985567	0.740606	0.924341	0.480079	0.797851	0.557043
W2V_3	0.22	0.406349	0.936426	0.521113	0.884651	0.378105	0.787514	0.451612
W2V_4	0.2	0.44127	0.922337	0.470479	0.875349	0.36987	0.788682	0.434457

## Sheet: SVM
Training	Threshold	SEN	SPE	PRE	ACC	MCC	AUC	AUPRC
AAC	0.288	0.096	0.987957	0.696935	0.901393	0.216076	0.632215	0.213275
DPC	0.248	0.308	0.977648	0.630811	0.912655	0.392691	0.738267	0.382071
PAAC	0.344	0.236	0.989685	0.71734	0.916537	0.378852	0.744325	0.391206
CTDC	0.308	0.076	0.997419	0.84	0.907995	0.226608	0.620704	0.209767
CTDT	0.204	0.232	0.86495	0.47194	0.803533	0.143829	0.603845	0.16021
CTDD	0.34	0.116	0.994844	0.79619	0.90955	0.267872	0.656263	0.258325
CKSAAP	0.272	0.308	0.978939	0.643298	0.91382	0.398511	0.737931	0.382011
GAAC	0.124	0.024	0.795701	0.426667	0.720815	-0.124592	0.556432	0.130697
GDPC	0.22	0.192	0.923033	0.515304	0.852086	0.183171	0.615651	0.178719
GTPC	0.212	0.28	0.941537	0.588333	0.877329	0.282205	0.68233	0.266015
CTriad	0.216	0.312	0.950112	0.525361	0.888187	0.326434	0.69538	0.314578
BE	0.276	0.292	0.960873	0.55664	0.89596	0.320969	0.733563	0.310845
EAAC	0.392	0.296	0.975491	0.655489	0.909545	0.388352	0.759316	0.390085
AAINDEX	0.508	0.352	0.993982	0.862799	0.931679	0.52412	0.781666	0.527176
BLOSUM62	0.26	0.48	0.935112	0.529009	0.890935	0.425021	0.798136	0.450644
ZSCALE	0.276	0.228	0.946313	0.574373	0.876585	0.232987	0.684235	0.224217
ESM2	0.36	0.408	0.984097	0.744346	0.928188	0.516117	0.79882	0.521033
W2V_1	0.42	0.38	0.992262	0.851453	0.932844	0.539454	0.794177	0.549832
W2V_2	0.42	0.38	0.987114	0.809608	0.928191	0.517486	0.793558	0.537461
W2V_3	0.352	0.436	0.967766	0.665932	0.916155	0.484029	0.80577	0.510746
W2V_4	0.368	0.4	0.969919	0.625618	0.914605	0.448903	0.800706	0.47692
Test	Threshold	SEN	SPE	PRE	ACC	MCC	AUC	AUPRC
AAC	0.288	0.0825397	0.985567	0.671948	0.897364	0.178392	0.621529	0.224016
DPC	0.248	0.222222	0.97732	0.552456	0.903566	0.298959	0.717395	0.372331
PAAC	0.344	0.212698	0.989003	0.698222	0.913178	0.34978	0.724011	0.381332
CTDC	0.308	0.0444444	0.99622	0.465195	0.903256	-0.077964	0.602575	0.197508
CTDT	0.204	0.196825	0.866667	0.0740423	0.80124	-0.351518	0.609677	0.15794
CTDD	0.34	0.0730159	0.988316	0.46119	0.898915	0.144898	0.622179	0.196285
CKSAAP	0.272	0.219048	0.97732	0.542049	0.903256	0.294778	0.717488	0.371995
GAAC	0.124	0.206349	0.794158	0.0417571	0.736744	-0.601059	0.579447	0.12389
GDPC	0.22	0.111111	0.918557	0.20234	0.83969	0.0396985	0.607571	0.136741
GTPC	0.212	0.190476	0.934708	0.448054	0.862016	0.176301	0.610184	0.207712
CTriad	0.216	0.225397	0.950515	0.457902	0.87969	0.242902	0.657252	0.296855
BE	0.276	0.263492	0.965979	0.61434	0.897364	0.320746	0.76209	0.393531
EAAC	0.392	0.266667	0.976289	0.662822	0.906977	0.35932	0.7766	0.422537
AAINDEX	0.508	0.307937	0.991065	0.80038	0.924341	0.466012	0.817136	0.528672
BLOSUM62	0.26	0.406349	0.944674	0.480292	0.892093	0.372772	0.805493	0.455535
ZSCALE	0.276	0.212698	0.943643	0.287109	0.872248	-0.0303163	0.673534	0.280688
ESM2	0.36	0.320635	0.98488	0.701117	0.92	0.438954	0.843048	0.547917
W2V_1	0.42	0.32381	0.989347	0.783467	0.924341	0.46965	0.838521	0.573988
W2V_2	0.42	0.311111	0.988316	0.771387	0.922171	0.453144	0.849081	0.560228
W2V_3	0.352	0.361905	0.973883	0.636932	0.914109	0.428169	0.829139	0.503221
W2V_4	0.368	0.346032	0.975945	0.649224	0.914419	0.42505	0.810402	0.491781

## Sheet: NB
Training	Threshold	SEN	SPE	PRE	ACC	MCC	AUC	AUPRC
AAC	0.324	0.464	0.761731	0.226016	0.732856	0.177598	0.647966	0.183555
DPC	0.684	0.808	0.288899	0.108869	0.33928	0.0641903	0.548409	0.453473
PAAC	0.64	0.248	0.929902	0.373276	0.863728	0.208453	0.635359	0.204022
CTDC	0.82	0.296	0.881346	0.237047	0.824538	0.161436	0.622006	0.164697
CTDT	0.52	0.292	0.834079	0.389389	0.781467	0.130575	0.605134	0.139111
CTDD	0.576	0.596	0.621269	0.148731	0.618813	0.13421	0.610465	0.133838
CKSAAP	0.684	0.808	0.288899	0.108869	0.33928	0.0641903	0.548409	0.453473
GAAC	0.128	0.328	0.7841	0.170774	0.739851	0.091787	0.560511	0.131737
GDPC	0.416	0.292	0.81424	0.341611	0.763563	0.108466	0.581521	0.127193
GTPC	0.888	0.716	0.391654	0.112529	0.423131	0.065414	0.555714	0.130317
CTriad	0.02	0.888	0.102745	0.0960894	0.178957	-0.00671099	0.494113	0.495555
BE	0.212	0.108	0.989683	0.548601	0.904115	0.209678	0.683335	0.291363
EAAC	0.02	0.108	0.989685	0.550079	0.904116	0.210445	0.556152	0.332607
AAINDEX	0.02	0.108	0.986675	0.48869	0.901398	0.192089	0.547337	0.34163
BLOSUM62	0.02	0.108	0.990975	0.617937	0.905281	0.224599	0.54815	0.357948
ZSCALE	0.02	0.108	0.990545	0.602381	0.904893	0.220587	0.779031	0.307884
ESM2	0.02	0.392	0.812552	0.182869	0.771734	0.148943	0.617021	0.321876
W2V_1	0.02	0.108	0.990113	0.582692	0.904503	0.216042	0.548678	0.370323
W2V_2	0.02	0.108	0.991833	0.632295	0.906056	0.229335	0.549732	0.406744
W2V_3	0.02	0.108	0.991833	0.632295	0.906056	0.229335	0.549548	0.407258
W2V_4	0.02	0.108	0.990973	0.61033	0.90528	0.223235	0.549487	0.40245
Test	Threshold	SEN	SPE	PRE	ACC	MCC	AUC	AUPRC
AAC	0.324	0.371429	0.750515	0.15852	0.713488	0.092279	0.630524	0.171303
DPC	0.684	0.892063	0.286942	0.119295	0.346047	0.119875	0.596752	0.506492
PAAC	0.64	0.238095	0.914433	0.309625	0.848372	0.172081	0.62849	0.220195
CTDC	0.82	0.165079	0.8811	0.14004	0.811163	0.0452048	0.576392	0.122485
CTDT	0.52	0.228571	0.836082	0.0796575	0.776744	-0.163679	0.606693	0.118266
CTDD	0.576	0.555556	0.606186	0.132618	0.60124	0.0983814	0.630437	0.128324
CKSAAP	0.684	0.892063	0.286942	0.119295	0.346047	0.119875	0.596752	0.506492
GAAC	0.128	0.225397	0.781787	0.0725942	0.727442	-0.00589782	0.510549	0.0962905
GDPC	0.416	0.228571	0.815808	0.184553	0.75845	0.0395087	0.597273	0.126669
GTPC	0.888	0.692063	0.421306	0.11486	0.447752	0.0684979	0.541393	0.132081
CTriad	0.02	0.87619	0.115464	0.0968494	0.189767	-0.00795899	0.495822	0.492566
BE	0.212	0.0888889	0.994158	0.630281	0.905736	0.211125	0.691777	0.31795
EAAC	0.02	0.0952381	0.98866	0.478022	0.901395	0.180317	0.544954	0.292217
AAINDEX	0.02	0.0952381	0.987285	0.45033	0.900155	0.172264	0.541106	0.314385
BLOSUM62	0.02	0.0952381	0.990722	0.527273	0.903256	0.193842	0.541892	0.330576
ZSCALE	0.02	0.0952381	0.991409	0.545455	0.903876	0.198676	0.735995	0.279955
ESM2	0.02	0.412698	0.81512	0.194502	0.775814	0.166823	0.634621	0.339601
W2V_1	0.02	0.0952381	0.991065	0.536364	0.903566	0.196259	0.542996	0.355874
W2V_2	0.02	0.0952381	0.991065	0.536364	0.903566	0.196259	0.543152	0.359987
W2V_3	0.02	0.0952381	0.990722	0.527273	0.903256	0.193842	0.542669	0.347216
W2V_4	0.02	0.0952381	0.990722	0.527273	0.903256	0.193842	0.542824	0.351329

## Sheet: KNN
Training	Threshold	SEN	SPE	PRE	ACC	MCC	AUC	AUPRC
AAC	0.056	0.588	0.677168	0.20046	0.668506	0.186022	0.658004	0.206356
DPC	0.76	0.292	0.937649	0.375671	0.874991	0.257884	0.697899	0.325529
PAAC	0.132	0.48	0.8271	0.349927	0.793432	0.265493	0.70459	0.316724
CTDC	0.284	0.252	0.893381	0.432969	0.831132	0.176038	0.622159	0.202508
CTDT	0.172	0.508	0.702861	0.265322	0.683959	0.1597	0.630401	0.183659
CTDD	0.6	0.068	0.99828	0.81	0.907996	0.216178	0.612584	0.235454
CKSAAP	0.76	0.292	0.937649	0.375671	0.874991	0.257884	0.697899	0.325529
GAAC	0.128	0.332	0.752326	0.136336	0.711542	0.0637373	0.547718	0.112411
GDPC	0.284	0.26	0.864139	0.314115	0.805507	0.135772	0.589868	0.16762
GTPC	0.36	0.316	0.889107	0.440374	0.833476	0.214396	0.658224	0.22811
CTriad	0.168	0.312	0.858088	0.313301	0.805095	0.178441	0.634367	0.218388
BE	0.48	0.468	0.628069	0.123639	0.612542	0.0646299	0.554909	0.148301
EAAC	0.52	0.112	0.951828	0.557395	0.870327	0.152858	0.593867	0.191131
AAINDEX	0.4	0.388	0.990971	0.830745	0.932454	0.537426	0.742823	0.540437
BLOSUM62	0.408	0.288	0.825131	0.54456	0.772979	0.181425	0.610351	0.215323
ZSCALE	0.32	0.164	0.94926	0.325163	0.873053	0.158846	0.592792	0.16945
ESM2	0.36	0.348	0.973771	0.662207	0.913042	0.425851	0.733306	0.453829
W2V_1	0.36	0.404	0.978084	0.687126	0.922367	0.486413	0.747511	0.532194
W2V_2	0.4	0.196	0.987111	0.714245	0.910332	0.328255	0.653389	0.35031
W2V_3	0.76	0.116	0.966889	0.400952	0.884312	0.156448	0.58807	0.19441
W2V_4	0.448	0.62	0.489441	0.135905	0.502082	0.0889526	0.550261	0.226717
Test	Threshold	SEN	SPE	PRE	ACC	MCC	AUC	AUPRC
AAC	0.056	0.520635	0.659794	0.15173	0.646202	0.117996	0.612862	0.200224
DPC	0.76	0.212698	0.917526	0.234492	0.848682	0.137015	0.665	0.237678
PAAC	0.132	0.371429	0.81134	0.260962	0.768372	0.157787	0.635523	0.268955
CTDC	0.284	0.142857	0.886254	0.155613	0.813643	0.0374058	0.551454	0.141959
CTDT	0.172	0.438095	0.697595	0.182043	0.672248	0.097545	0.612278	0.163926
CTDD	0.6	0.015873	0.993814	0.29	0.898295	0.0370139	0.517013	0.124742
CKSAAP	0.76	0.212698	0.917526	0.234492	0.848682	0.137015	0.665	0.237678
GAAC	0.128	0.238095	0.766667	0.0980989	0.715039	0.00252356	0.518693	0.102809
GDPC	0.284	0.196825	0.856357	0.116669	0.791938	0.0435259	0.572211	0.122911
GTPC	0.36	0.253968	0.858763	0.148971	0.79969	-0.108289	0.578569	0.164792
CTriad	0.168	0.269841	0.866667	0.243361	0.808372	0.130341	0.614635	0.197809
BE	0.48	0.485714	0.642955	0.132333	0.627597	0.0861119	0.608207	0.168065
EAAC	0.52	0.0761905	0.947079	0.242593	0.862016	0.0481004	0.55792	0.138953
AAINDEX	0.4	0.301587	0.992096	0.805118	0.924651	0.463964	0.756791	0.521903
BLOSUM62	0.408	0.238095	0.832302	0.648892	0.774264	0.134747	0.575844	0.207463
ZSCALE	0.32	0.0952381	0.943986	0.179901	0.861085	0.0522811	0.534948	0.151107
ESM2	0.36	0.333333	0.98488	0.761826	0.92124	0.457974	0.766416	0.548703
W2V_1	0.36	0.4	0.984536	0.767063	0.927442	0.516555	0.746918	0.539459
W2V_2	0.4	0.190476	0.97732	0.656424	0.900465	0.281011	0.700248	0.372137
W2V_3	0.76	0.0825397	0.961512	0.425556	0.875659	0.11145	0.628934	0.195157
W2V_4	0.448	0.568254	0.47457	0.120247	0.483721	0.051547	0.548732	0.218812

## Sheet: LR
Training	Threshold	SEN	SPE	PRE	ACC	MCC	AUC	AUPRC
AAC	0.16	0.14	0.960005	0.459744	0.880428	0.168507	0.639628	0.188297
DPC	0.1	0.552	0.678454	0.157082	0.666176	0.144699	0.68025	0.190556
PAAC	0.328	0.18	0.982801	0.691667	0.904889	0.294443	0.66687	0.284817
CTDC	0.168	0.26	0.884356	0.393249	0.823763	0.168118	0.616665	0.16528
CTDT	0.136	0.468	0.65074	0.399549	0.632962	0.130208	0.592928	0.14032
CTDD	0.6	0.152	0.978939	0.613218	0.898679	0.226617	0.631386	0.207351
CKSAAP	0.1	0.552	0.678454	0.157082	0.666176	0.144699	0.68025	0.190556
GAAC	0.108	0.336	0.756576	0.155081	0.715775	0.0749417	0.558477	0.126836
GDPC	0.108	0.424	0.694199	0.152628	0.668002	0.0812988	0.572371	0.124362
GTPC	0.108	0.46	0.698227	0.178656	0.6751	0.106159	0.599533	0.139635
CTriad	0.48	0.152	0.964732	0.555556	0.885861	0.194595	0.625269	0.182463
BE	0.356	0.296	0.950553	0.420103	0.887031	0.289216	0.714396	0.254505
EAAC	0.296	0.376	0.91269	0.484662	0.860616	0.316835	0.761433	0.323093
AAINDEX	0.776	0.38	0.975064	0.630537	0.917314	0.447913	0.745172	0.444669
BLOSUM62	0.944	0.276	0.981944	0.661322	0.913432	0.384448	0.710069	0.363659
ZSCALE	0.5	0.16	0.971193	0.641353	0.892465	0.212899	0.597845	0.209478
ESM2	0.66	0.376	0.974202	0.676667	0.916147	0.452757	0.781915	0.44345
W2V_1	0.516	0.376	0.990109	0.833466	0.930515	0.52508	0.823353	0.55102
W2V_2	0.496	0.368	0.977652	0.683292	0.918483	0.455935	0.793989	0.468174
W2V_3	0.248	0.472	0.932955	0.495704	0.888212	0.409535	0.798624	0.421226
W2V_4	0.444	0.332	0.953989	0.566336	0.893629	0.363654	0.780245	0.34393
Test	Threshold	SEN	SPE	PRE	ACC	MCC	AUC	AUPRC
AAC	0.16	0.0539683	0.961168	0.0592593	0.872558	-0.189562	0.616342	0.143244
DPC	0.1	0.488889	0.687629	0.144719	0.668217	0.111407	0.621819	0.147358
PAAC	0.328	0.130159	0.982474	0.550667	0.899225	0.217457	0.657459	0.286522
CTDC	0.168	0.177778	0.88866	0.19696	0.819225	0.0664761	0.609055	0.139121
CTDT	0.136	0.387302	0.658763	0.100702	0.632248	-0.159864	0.583887	0.117847
CTDD	0.6	0.0920635	0.976632	0.50697	0.890233	0.131988	0.664016	0.218157
CKSAAP	0.1	0.488889	0.687629	0.144719	0.668217	0.111407	0.621819	0.147358
GAAC	0.108	0.215873	0.756701	0.0703421	0.703876	-0.0257509	0.508798	0.0942721
GDPC	0.108	0.368254	0.694158	0.0925811	0.662326	0.034172	0.545475	0.104904
GTPC	0.108	0.393651	0.703436	0.150091	0.673178	0.0661581	0.553685	0.115944
CTriad	0.48	0.101587	0.970103	0.389526	0.885271	0.125746	0.647815	0.194266
BE	0.356	0.288889	0.962199	0.474144	0.896434	0.313019	0.772929	0.362063
EAAC	0.296	0.311111	0.92646	0.551262	0.866357	0.287587	0.767556	0.360525
AAINDEX	0.776	0.35873	0.985567	0.751357	0.924341	0.482478	0.811127	0.554029
BLOSUM62	0.944	0.225397	0.985911	0.654054	0.911628	0.345688	0.776125	0.420472
ZSCALE	0.5	0.180952	0.971821	0.525403	0.894574	0.240352	0.627868	0.290878
ESM2	0.66	0.346032	0.976976	0.69009	0.915349	0.434382	0.82454	0.538306
W2V_1	0.516	0.307937	0.991409	0.840017	0.924651	0.468802	0.851503	0.596055
W2V_2	0.496	0.292063	0.980069	0.651604	0.912868	0.38923	0.836268	0.503456
W2V_3	0.248	0.406349	0.936082	0.424669	0.884341	0.346537	0.813228	0.429266
W2V_4	0.444	0.257143	0.964605	0.565747	0.895504	0.307872	0.782616	0.379973

## Sheet: TX
Training	Threshold	SEN	SPE	PRE	ACC	MCC	AUC	AUPRC
BE	0.344	0.428	0.94454	0.521378	0.89441	0.39798	0.795663	0.395325
NN	0.26	0.42	0.942409	0.492391	0.891707	0.385477	0.786162	0.399819
ESM2	0.276	0.38	0.973345	0.624287	0.915763	0.440529	0.825065	0.44717
W2V_1	0.68	0.36	0.983229	0.730946	0.922749	0.472928	0.785336	0.468599
W2V_2	0.168	0.524	0.938515	0.547558	0.89829	0.462981	0.81216	0.46727
W2V_3	0.12	0.384	0.955738	0.534547	0.900242	0.390765	0.824689	0.409164
W2V_4	0.076	0.424	0.949703	0.508025	0.898684	0.401384	0.811416	0.40271
Test	Threshold	SEN	SPE	PRE	ACC	MCC	AUC	AUPRC
BE	0.344	0.374603	0.949141	0.491004	0.893023	0.361323	0.812944	0.414696
NN	0.26	0.368254	0.950515	0.486218	0.893643	0.355973	0.812895	0.428971
ESM2	0.276	0.320635	0.976632	0.618824	0.912558	0.400255	0.841624	0.499875
W2V_1	0.68	0.285714	0.985567	0.704761	0.917209	0.410441	0.813413	0.501754
W2V_2	0.168	0.409524	0.940206	0.447845	0.888372	0.360743	0.818088	0.413108
W2V_3	0.12	0.342857	0.955326	0.476202	0.895504	0.343843	0.836868	0.408477
W2V_4	0.076	0.368254	0.951546	0.460202	0.894574	0.352337	0.833295	0.393585

## Sheet: CNN
Training	Threshold	SEN	SPE	PRE	ACC	MCC	AUC	AUPRC
BE	0.216	0.412	0.921339	0.53621	0.871901	0.355111	0.777232	0.370475
NN	0.368	0.364	0.961302	0.617235	0.903336	0.400817	0.810775	0.431417
ESM2	0.276	0.352	0.972514	0.688687	0.912283	0.429863	0.803937	0.460296
W2V_1	0.376	0.372	0.985826	0.792035	0.92625	0.505061	0.841923	0.551166
W2V_2	0.5	0.32	0.980656	0.746622	0.916536	0.430289	0.821323	0.483427
W2V_3	0.38	0.34	0.956997	0.550282	0.897121	0.362253	0.792448	0.3833
W2V_4	0.328	0.344	0.948406	0.534681	0.889748	0.337039	0.788044	0.350173
Test	Threshold	SEN	SPE	PRE	ACC	MCC	AUC	AUPRC
BE	0.216	0.346032	0.931615	0.487339	0.874419	0.314716	0.790094	0.401957
NN	0.368	0.304762	0.967698	0.61411	0.902946	0.361938	0.804255	0.458386
ESM2	0.276	0.292063	0.972165	0.603275	0.905736	0.360013	0.818464	0.474359
W2V_1	0.376	0.336508	0.989003	0.79771	0.925271	0.482349	0.843004	0.575548
W2V_2	0.5	0.27619	0.989347	0.782532	0.91969	0.422111	0.839033	0.524273
W2V_3	0.38	0.32381	0.961856	0.557846	0.899535	0.352783	0.81338	0.440078
W2V_4	0.328	0.273016	0.958419	0.554816	0.891473	0.295236	0.78854	0.400257

## Sheet: bLSTM
Training	Threshold	SEN	SPE	PRE	ACC	MCC	AUC	AUPRC
BE	0.284	0.344	0.929487	0.452308	0.872667	0.308146	0.708854	0.299599
NN	0.448	0.256	0.954843	0.412775	0.887027	0.257821	0.704419	0.268008
ESM2	0.776	0.244	0.975063	0.506092	0.904116	0.304325	0.775648	0.335734
W2V_1	0.556	0.324	0.987972	0.81134	0.923529	0.472077	0.800363	0.506978
W2V_2	0.356	0.428	0.934647	0.513144	0.885475	0.386487	0.759487	0.400495
W2V_3	0.348	0.424	0.897228	0.355981	0.851305	0.30103	0.73909	0.312875
W2V_4	0.316	0.38	0.909248	0.408503	0.857898	0.281861	0.722818	0.265085
Test	Threshold	SEN	SPE	PRE	ACC	MCC	AUC	AUPRC
BE	0.284	0.257143	0.92646	0.367552	0.861085	0.216692	0.732722	0.300309
NN	0.448	0.209524	0.953608	0.373748	0.88093	0.209598	0.718289	0.262681
ESM2	0.776	0.203175	0.976976	0.497796	0.901395	0.272651	0.774914	0.360228
W2V_1	0.556	0.307937	0.98488	0.722774	0.91876	0.427136	0.813009	0.527763
W2V_2	0.356	0.314286	0.942268	0.429935	0.88093	0.291874	0.767638	0.364908
W2V_3	0.348	0.352381	0.908247	0.327296	0.853953	0.252666	0.746255	0.307135
W2V_4	0.316	0.295238	0.920962	0.360759	0.859845	0.228218	0.735352	0.279537
