# Supplementary material for: PredIL13: Stacking a variety of machine and deep learning methods with ESM-2 language model for identifying IL13-inducing peptides
Source: PLoS One. 2024 Aug 22;19(8):e0309078. doi: 10.1371/journal.pone.0309078 (PMC11340954; doi:10.1371/journal.pone.0309078)
Supplement: S3 Table — (XLSX) [file pone.0309078.s005.xlsx]

## Sheet: S3 Table 
S3 Table. Ranking of 168 single-feature models in the descending order of AUC on the training dataset
Rank	Single-feature model	AUC
1	LGBM-ESM2	0.847
2	CNN-W2V_1	0.842
3	LGBM-BLOSUM62	0.84
4	LGBM-AAC	0.84
5	LGBM-W2V_1	0.835
6	LGBM-W2V_3	0.829
7	LGBM-AAINDEX	0.827
8	LGBM-GTPC	0.826
9	TX-ESM2	0.825
10	RF-ESM2	0.825
11	TX-W2V_3	0.825
12	LR-W2V_1	0.823
13	CNN-W2V_2	0.821
14	LGBM-CTDC	0.821
15	LGBM-ZSCALE	0.82
16	LGBM-W2V_4	0.82
17	LGBM-CTDT	0.819
18	RF-W2V_1	0.819
19	RF-AAINDEX	0.818
20	LGBM-CKSAAP	0.818
21	LGBM-DPC	0.818
22	LGBM-W2V_2	0.818
23	LGBM-CTDD	0.817
24	RF-AAC	0.817
25	TX-W2V_2	0.812
26	TX-W2V_4	0.811
27	CNN-NN	0.811
28	LGBM-GAAC	0.808
29	SVM-W2V_3	0.806
30	CNN-ESM2	0.804
31	SVM-W2V_4	0.801
32	bLSTM-W2V_1	0.8
33	XGB-W2V_1	0.8
34	SVM-ESM2	0.799
35	LR-W2V_3	0.799
36	SVM-BLOSUM62	0.798
37	XGB-ESM2	0.798
38	TX-BE	0.796
39	LGBM-GDPC	0.795
40	SVM-W2V_1	0.794
41	LR-W2V_2	0.794
42	SVM-W2V_2	0.794
43	CNN-W2V_3	0.792
44	RF-GAAC	0.792
45	RF-BLOSUM62	0.792
46	XGB-AAINDEX	0.791
47	XGB-W2V_4	0.788
48	CNN-W2V_4	0.788
49	RF-W2V_2	0.787
50	XGB-W2V_2	0.787
51	TX-NN	0.786
52	XGB-BLOSUM62	0.786
53	TX-W2V_1	0.785
54	XGB-CTDD	0.785
55	LR-ESM2	0.782
56	SVM-AAINDEX	0.782
57	XGB-W2V_3	0.781
58	LR-W2V_4	0.78
59	NB-ZSCALE	0.779
60	XGB-AAC	0.779
61	RF-GDPC	0.778
62	CNN-BE	0.777
63	bLSTM-ESM2	0.776
64	RF-CTDT	0.772
65	RF-CTDD	0.772
66	XGB-CTDT	0.772
67	RF-CTDC	0.771
68	RF-W2V_3	0.77
69	RF-ZSCALE	0.766
70	LGBM-EAAC	0.766
71	RF-W2V_4	0.763
72	XGB-GAAC	0.763
73	LR-EAAC	0.761
74	XGB-CTDC	0.761
75	bLSTM-W2V_2	0.759
76	SVM-EAAC	0.759
77	XGB-GDPC	0.756
78	RF-GTPC	0.751
79	KN-W2V_1	0.748
80	LR-AAINDEX	0.745
81	SVM-PAAC	0.744
82	KN-AAINDEX	0.743
83	XGB-ZSCALE	0.743
84	bLSTM-W2V_3	0.739
85	SVM-DPC	0.738
86	SVM-CKSAAP	0.738
87	SVM-BE	0.734
88	KN-ESM2	0.733
89	bLSTM-W2V_4	0.723
90	XGB-GTPC	0.719
91	LGBM-BE	0.718
92	LR-BE	0.714
93	LR-BLOSUM62	0.71
94	RF-DPC	0.71
95	RF-CKSAAP	0.71
96	bLSTM-BE	0.709
97	RF-EAAC	0.709
98	KN-PAAC	0.705
99	bLSTM-NN	0.704
100	LGBM-PAAC	0.704
101	KN-CKSAAP	0.698
102	KN-DPC	0.698
103	SVM-CTriad	0.695
104	RF-BE	0.692
105	SVM-ZSCALE	0.684
106	NB-BE	0.683
107	SVM-GTPC	0.682
108	LR-DPC	0.68
109	LR-CKSAAP	0.68
110	LGBM-CTriad	0.678
111	LR-PAAC	0.667
112	XGB-EAAC	0.662
113	KN-GTPC	0.658
114	KN-AAC	0.658
115	SVM-CTDD	0.656
116	RF-PAAC	0.655
117	KN-W2V_2	0.653
118	NB-AAC	0.648
119	LR-AAC	0.64
120	NB-PAAC	0.635
121	KN-CTriad	0.634
122	SVM-AAC	0.632
123	LR-CTDD	0.631
124	KN-CTDT	0.63
125	LR-CTriad	0.625
126	XGB-PAAC	0.625
127	KN-CTDC	0.622
128	NB-CTDC	0.622
129	SVM-CTDC	0.621
130	NB-ESM2	0.617
131	LR-CTDC	0.617
132	SVM-GDPC	0.616
133	KN-CTDD	0.613
134	NB-CTDD	0.61
135	KN-BLOSUM62	0.61
136	NB-CTDT	0.605
137	SVM-CTDT	0.604
138	RF-CTriad	0.601
139	LR-GTPC	0.6
140	LR-ZSCALE	0.598
141	KN-EAAC	0.594
142	LR-CTDT	0.593
143	KN-ZSCALE	0.593
144	XGB-BE	0.592
145	KN-GDPC	0.59
146	KN-W2V_3	0.588
147	XGB-CKSAAP	0.583
148	XGB-DPC	0.583
149	NB-GDPC	0.582
150	LR-GDPC	0.572
151	NB-GAAC	0.561
152	LR-GAAC	0.558
153	XGB-CTriad	0.558
154	SVM-GAAC	0.556
155	NB-EAAC	0.556
156	NB-GTPC	0.556
157	KN-BE	0.555
158	KN-W2V_4	0.55
159	NB-W2V_2	0.55
160	NB-W2V_3	0.55
161	NB-W2V_4	0.549
162	NB-W2V_1	0.549
163	NB-DPC	0.548
164	NB-CKSAAP	0.548
165	NB-BLOSUM62	0.548
166	KN-GAAC	0.548
167	NB-AAINDEX	0.547
168	NB-CTriad	0.494
