# Supplementary material for: PredIL13: Stacking a variety of machine and deep learning methods with ESM-2 language model for identifying IL13-inducing peptides
Source: PLoS One. 2024 Aug 22;19(8):e0309078. doi: 10.1371/journal.pone.0309078 (PMC11340954; doi:10.1371/journal.pone.0309078)
Supplement: S4 Table — The SAAUC method is employed. The validation dataset is used for training. (XLSX) [file pone.0309078.s006.xlsx]

## Sheet: S4 Table
S4 Table. Prediction performance of seven meta-classifiers on the training and test datasets.
The SAAUC method is employed. The validation dataset is used for training.
Method	Top X		SEN	SPE	PRE	ACC	MCC	AUC	PRAUC
LR	21	Training	0.408	0.993553	0.870779	0.936728	0.569853	0.872568	0.628102
		Test	0.304762	0.995876	0.898547	0.928372	0.497401	0.879512	0.627588
SVM	1	Training	0.272	0.996992	0.906656	0.92663	0.469601	0.846923	0.561356
		Test	0.209524	0.999656	0.9875	0.922481	0.43522	0.842609	0.573008
LGBM	28	Training	0.232	0.997422	0.906373	0.923136	0.430829	0.840043	0.502926
		Test	0.177778	0.999656	0.986667	0.91938	0.39867	0.83245	0.563116
XGB	23	Training	0.528	0.956152	0.619145	0.914599	0.514714	0.854973	0.549794
		Test	0.47619	0.954296	0.564724	0.907597	0.460561	0.85075	0.541469
RF	154	Training	0.44	0.985389	0.775469	0.932458	0.55153	0.838243	0.565372
		Test	0.371429	0.986254	0.745814	0.926202	0.493521	0.861381	0.568272
NB	38	Training	0.472	0.926056	0.417448	0.881989	0.376374	0.77192	0.415654
		Test	0.422222	0.937801	0.425446	0.887442	0.360975	0.743206	0.425309
KNN	2	Training	0.328	0.984527	0.752977	0.920812	0.452693	0.71476	0.477528
		Test	0.247619	0.986942	0.723416	0.914729	0.37749	0.725983	0.46021
