# Supplementary material for: PredIL13: Stacking a variety of machine and deep learning methods with ESM-2 language model for identifying IL13-inducing peptides
Source: PLoS One. 2024 Aug 22;19(8):e0309078. doi: 10.1371/journal.pone.0309078 (PMC11340954; doi:10.1371/journal.pone.0309078)
Supplement: S5 Table — (XLSX) [file pone.0309078.s007.xlsx]

## Sheet: S5 Table
S5 Table. Ranking of 168 single-feature models in the descending order of AWCLR on the training dataset
Rank	Single-feature model	AWCLR
1	LGBM-ESM2	0.756713
2	LGBM-W2V_4	0.672533
3	LGBM-CTriad	0.656298
4	LGBM-W2V_3	0.633567
5	LR-ESM2	0.616729
6	LGBM-CTDD	0.609389
7	LR-W2V_4	0.582472
8	SVM-W2V_4	0.57295
9	LGBM-W2V_2	0.567601
10	LGBM-CTDT	0.564894
11	LR-W2V_3	0.515309
12	LGBM-W2V_1	0.50954
13	LGBM-DPC	0.500867
14	LGBM-CKSAAP	0.500867
15	SVM-CKSAAP	0.473022
16	LGBM-AAC	0.470672
17	SVM-BE	0.467874
18	SVM-W2V_3	0.460708
19	LGBM-PAAC	0.456228
20	LGBM-ZSCALE	0.455755
21	SVM-DPC	0.416855
22	LGBM-AAINDEX	0.413068
23	SVM-CTriad	0.388523
24	LGBM-CTDC	0.383808
25	LGBM-GTPC	0.378753
26	LGBM-BE	0.368644
27	LGBM-BLOSUM62	0.368637
28	SVM-EAAC	0.366089
29	SVM-BLOSUM62	0.317138
30	SVM-ZSCALE	0.287362
31	LR-BLOSUM62	0.265345
32	SVM-GTPC	0.239366
33	LR-W2V_2	0.213848
34	LGBM-GDPC	0.195871
35	KN-GTPC	0.169263
36	KN-CKSAAP	0.169004
37	KN-DPC	0.169004
38	LR-AAINDEX	0.165335
39	NB-CKSAAP	0.161561
40	NB-DPC	0.161561
41	KN-ZSCALE	0.160031
42	KN-PAAC	0.159301
43	KN-CTriad	0.15798
44	KN-AAINDEX	0.157835
45	KN-AAC	0.157726
46	SVM-W2V_2	0.156813
47	KN-EAAC	0.153082
48	KN-CTDC	0.152422
49	KN-BLOSUM62	0.152342
50	KN-W2V_1	0.149845
51	KN-CTDT	0.149572
52	KN-ESM2	0.149558
53	LGBM-EAAC	0.146956
54	KN-GDPC	0.145657
55	KN-W2V_2	0.144818
56	NB-GTPC	0.141191
57	KN-CTDD	0.137453
58	SVM-CTDD	0.133529
59	KN-GAAC	0.132502
60	KN-BE	0.117196
61	LR-BE	0.102582
62	KN-W2V_3	0.094118
63	SVM-CTDT	0.0896625
64	LR-CTriad	0.0893285
65	SVM-PAAC	0.0856506
66	SVM-AAC	0.0847618
67	KN-W2V_4	0.0811032
68	SVM-GDPC	0.0776831
69	NB-CTriad	0.0775052
70	LGBM-GAAC	0.0692485
71	SVM-ESM2	0.067639
72	LR-CTDD	0.0631239
73	RF-ESM2	0.0556476
74	NB-ESM2	0.0455384
75	XGB-ESM2	0.0443381
76	LR-W2V_1	0.0418823
77	NB-CTDD	0.0413213
78	NB-GDPC	0.0402629
79	SVM-AAINDEX	0.038445
80	SVM-CTDC	0.0370304
81	RF-CTDC	0.0299008
82	bLSTM-ESM2	0.0277489
83	TX-W2V_1	0.0249148
84	CNN-W2V_4	0.0248617
85	RF-CTDT	0.0246334
86	SVM-W2V_1	0.0244742
87	XGB-GTPC	0.0223584
88	RF-GAAC	0.0223468
89	RF-W2V_2	0.0221257
90	RF-PAAC	0.021143
91	LR-EAAC	0.0206469
92	RF-AAC	0.0205809
93	NB-CTDT	0.0205687
94	RF-GTPC	0.0194845
95	LR-ZSCALE	0.0183811
96	RF-W2V_3	0.0183413
97	XGB-CTDC	0.0178261
98	RF-AAINDEX	0.0176778
99	TX-NN	0.0176132
100	XGB-W2V_4	0.0175957
101	RF-GDPC	0.017281
102	XGB-W2V_2	0.0170266
103	XGB-W2V_3	0.0168229
104	bLSTM-W2V_3	0.0166803
105	RF-W2V_1	0.0157623
106	bLSTM-W2V_4	0.0152853
107	RF-W2V_4	0.0151754
108	TX-W2V_2	0.0141043
109	RF-CKSAAP	0.0140175
110	RF-DPC	0.0140175
111	XGB-AAC	0.0140147
112	XGB-CTDT	0.0137882
113	XGB-PAAC	0.0128786
114	NB-CTDC	0.0122621
115	bLSTM-BE	0.0120867
116	CNN-W2V_1	0.0114774
117	XGB-CKSAAP	0.010945
118	XGB-DPC	0.010945
119	NB-PAAC	0.0108865
120	RF-CTDD	0.0107715
121	XGB-AAINDEX	0.0106587
122	RF-CTriad	0.0103947
123	TX-W2V_3	0.0098079
124	XGB-GDPC	0.00947308
125	XGB-W2V_1	0.00946289
126	XGB-CTriad	0.00937602
127	LR-CTDT	0.00891506
128	XGB-BLOSUM62	0.0086027
129	NB-AAINDEX	0.00832238
130	CNN-ESM2	0.00744228
131	XGB-GAAC	0.00725924
132	NB-BE	0.00720476
133	CNN-NN	0.00713449
134	bLSTM-W2V_1	0.00681797
135	LR-GTPC	0.00680375
136	NB-W2V_1	0.00575267
137	bLSTM-NN	0.00570497
138	TX-ESM2	0.00529105
139	NB-ZSCALE	0.00470113
140	CNN-W2V_2	0.00451425
141	NB-BLOSUM62	0.00447869
142	TX-BE	0.00445979
143	NB-W2V_3	0.00434265
144	NB-W2V_4	0.0043344
145	NB-AAC	0.00433034
146	LR-CKSAAP	0.00430237
147	LR-DPC	0.00430237
148	NB-W2V_2	0.0041355
149	RF-BLOSUM62	0.00408489
150	XGB-CTDD	0.00365904
151	SVM-GAAC	0.00364679
152	NB-EAAC	0.00364079
153	LR-PAAC	0.00355921
154	XGB-ZSCALE	0.00309389
155	CNN-BE	0.00284586
156	LR-CTDC	0.00282643
157	LR-AAC	0.00245846
158	NB-GAAC	0.00244656
159	XGB-BE	0.00227782
160	LR-GDPC	0.00227571
161	RF-BE	0.00196343
162	RF-EAAC	0.0017686
163	CNN-W2V_3	0.00112308
164	bLSTM-W2V_2	0.00108837
165	TX-W2V_4	0.00102862
166	RF-ZSCALE	0.000782894
167	XGB-EAAC	0.000732025
168	LR-GAAC	0.000579932
