# Supplementary material for: PredIL13: Stacking a variety of machine and deep learning methods with ESM-2 language model for identifying IL13-inducing peptides
Source: PLoS One. 2024 Aug 22;19(8):e0309078. doi: 10.1371/journal.pone.0309078 (PMC11340954; doi:10.1371/journal.pone.0309078)
Supplement: S6 Table — (XLSX) [file pone.0309078.s008.xlsx]

## Sheet: S6 Table
S6 Table Prediction of experimentally validated IL13-inducing peptides by PreIL13 (top16)
Sequence	Probability	Label
KKGELALFYLQEQINHFEEKPTKEMKDKIVAEMDT	0.960208	1
GYFADPKDPHKFYICSNWEAVHKDCPGNTRWNEDE	0.980874	1
PDEVRRMMAEIDTDGDGFISFDEFTDFARANRGLV	0.378266	1
TNACSINGNAPAEIDLRQMRTVTPIRMQGGCGSCW	0.401279	1
AAEDTPQDIADRERIFKRFDTNGDGKISSSELGDA	0.423706	1
PEGFPFKYVKDRVDEVDHTNFKYNYSVIEGGPIGD	0.654647	1
FGISNYCQIYPPNANKIREALAQPQRYCR	0.352678	1
ATESAYLAYRNQSLDLAEQELVDCASQHGCHGDTI	0.311363	1
DTPQDIADRERGGSFDTNGDGKISSGGSTDGDGFI	0.467122	1
LHLSEQYKELEKTKSKELKEQILRELTIGENFMKG	0.893868	1
EVDVPGIDPNACHYMKCPLVKGQQYDIKYTWIVPK	0.471299	1
REQSCRRPNAQRFGISNYCQIYPPNVNKIREALAQ	0.725608	1
WMHHNMDLI	0.829676	1
KLQCVDLHV	0.872979	1
LFPKVAPQAISSVENIEGNGGPGTIKKISFPEGFP	0.399387	1
VHDDVVSMEYDLAYKLGDLHPNTHVISDIQDFVVE	0.461049	1
LSVGWISGQY	0.16863	1
DAEFRHDSGYEVHHQKLVFFAEDVGSNKGAIIGLM	0.870253	1
IYSTVASSL	0.867542	1
NYEEAQTLSK	0.294861	1
AKFVAAWTLKAAA	0.00118841	0
PITAKAIAASVG	0.00172779	0
EAALAAFAKIAE	0.011746	0
EAALAKFAAIAE	0.00409526	0
EAALKAFAAIAE	0.00913452	0
LDVVCAMIEGAQG	0.00082027	0
SLGWATLVGEITAGNLLHTR	0.000868908	0
PRFIAVGYVDDTE	0.00305884	0
YDGSVVAINP	0.156207	1
GTCLESLRRYLELGKERL	0.305753	1
LVRYWISAFP	0.259309	1
GPTHLFQPSLVLDMAKVLLD	0.00167979	0
IVDTISDFRAAIANYHYDAD	0.00211543	0
QNGRWISRDP	0.346505	1
NNSYECDIPIGAGICASYQ	0.00152528	0
FARQAVWLRE	0.393257	1
YTTGAVRQIFGDYKTTICGK	0.00646011	0
AENPRMEPRARWMEREGPEYW	0.00429422	0
IYNRNIVNRL	0.741487	1
WNRKRISNCVADYSVLYNS	0.00726428	0
MEVGWYRSSFSRVVHLYRNGK	0.00116952	0
QAPEYRGRTELLKDAIGEGKVTLRI	0.0815985	1
GYKDGNEYI	0.745612	1
NKIQDKVTIDGY	0.0026769	0
AALALLLLDRLNQLE	0.0018013	0
FEELIKFSFHTNVLEDNIGY	0.00229158	0
LRHNPGGPSSAVPLLLSYFQ	0.00116949	0
MESGEWVIKE	0.0767393	1
SGIPYIISYLHPGNTILHVD	0.000952414	0
SGIPYVISYLHPGNTVMHVD	0.00107577	0
HWFVTQRNFYEPQII	0.00645221	0
HPGNTILHVDTIYNRPSNTT	0.0022127	0
VGGNYNYLYRLFRKSNLKP	0.00373075	0
FNNFTVSFWLRVPKVSASHLE	0.00082449	0
MEVGWYRSPFSRVVHLYRNGK	0.00121024	0
DESTESETEQAF	0.00222947	0
MEVGWYRPPFSRVVHLYRNGK	0.00105989	0
HSLGKLLGRPDKF	0.00221457	0
AGFKGEQGPKGEP	0.000266349	0
HSLGKWLGHPDKF	0.000591903	0
ISQAVHAAHAEINEAGR	0.00305132	0
NCTFEYVSQPFLMDL	0.000671164	0
NAGFNSNRANSSRSS	0.00119186	0
QYIKANSKFIGITEL	0.000557783	0
VHFFKNIVTPRTPPPSQGKGR	0.00130805	0
KIYNRNIVNRLLGD	0.00161937	0
NTWTTCQSIAFPSK	0.00263765	0
NFSQILPDPSKPSKR	0.000932376	0
